# Supplementary material for: Can ChatGPT Guide Parents on Tympanostomy Tube Insertion?
Source: Children (Basel). 2023 Sep 30;10(10):1634. doi: 10.3390/children10101634 (PMC10605420; doi:10.3390/children10101634)
Supplement: Supplementary file 1 [file children-10-01634-s001.zip]

Archive with 1 entries (1 files):
- children-2598502-supplementary.pdf
